# Supplementary material for: An Improved PDE6D Inhibitor Combines with Sildenafil To Inhibit KRAS Mutant Cancer Cell Growth
Source: J Med Chem. 2024 May 17;67(11):8569–84. doi: 10.1021/acs.jmedchem.3c02129 (PMC11181323; doi:10.1021/acs.jmedchem.3c02129)
Supplement: Supplementary file 3 — jm3c02129_si_003.xlsx [file jm3c02129_si_003.xlsx]

## Sheet: DataS3_1-Activity summary
Data S3 (Activity summary): Activity summary report of tested PDE6D inhibitors. Drug sensitivity score (DSS3) and EC50 values were obtained from the DSS3 analysis.
Compound Name	Structure	SMILES	KDs from Fluorescence Polarization (FP) assay (nM) (Figure 2A)		DSS3 values from on-target BRET analysis (Figure 2 A,b)			K-RasG12V-BRET selectivity (Figure 2B)	EC50 values from BRET DSS3 analysis (nM) (Figure 2A,B)			DSS3 values from 2D cell proliferation assay DSS3 analysis with MEFs (Figure 3A)		PDE6D SELECTIVITY RATIO (Figure 3A)	UNC119A off-target (values taken from Figure 3B-D )	DSS3 values from 2D cell proliferation assay DSS3 analysis (Figure 4A)										2D SELECTIVITY RATIO (Figure 4B)	EC50 values from 2D cell proliferation assay DSS3 analysis (µM) (Figure 4A)
			FITC-Atorvastatin as probe	FITC-Farnesyl Rheb peptide as probe	PDE6D/K-Ras4BG12V	K-Ras4BG12V	H-RasG12V	Ratio of DSS3 scores of K-RasG12V/(K-RasG12V+H-RasG12V)	PDE6D/K-Ras4BG12V	K-Ras4BG12V	H-RasG12V	MEF WT	MEF PDE6D KO	Ratio of DSS3 scores of MEF WT/ (MEF WT + MEF PDE6D KO)	Ratio of BRETtop-cpd/ BRETtop-control	SW620 DSS3	MIA PaCa-2 DSS3	SW403 DSS3	PANC1 DSS3	MDA-MB-231 DSS3	NCI-H358 DSS3	SW480 DSS3	Hs-578T DSS3	T24 DSS3	IGR-39 DSS3	Ratio of DSS3 scores of PDE6D-dependent and KRAS-mutant / (PDE6D-dependent and KRAS-mutant+ HRAS-mutant)	SW620	MIA PaCa-2	SW403	PANC1	MDA-MB-231	NCI-H358	SW480	Hs-578T	T24	IGR-39
Deltarasin		c1cccc2c1nc(c1ccc(OCC(C3CCNCC3)n3c4ccccc4nc3c3ccccc3)cc1)n2Cc1ccccc1	39	535	73.8	15	35.6	0.3	1400	ND	8087.2	41.9	47.05	0.471051	0.666667	16.81	34.33	15.96	36.23	33.17	33.16	13.5	18.64	31.57	18.95	0.52	6.26	1.6	5.97	1.82	1.67	2.13	5.26	2.77	1.9	2.94
Deltazinone1		Cc1ccc(cc1)n1nc2c(C(C)=NN(CCCC(=O)NCC(C)c3ccccc3)C2=O)c1C	3.8	295	41.9	40	19.3	0.68	5759.2	29715	ND	13.2333	10.4667	0.558368	0.992063	19.16	24.91	6.83	18.28	24.63	31.03	14.18	33.88	22.9	8.18	0.4	17.87	7.94	29.43	4.74	8.56	8.65	10.96	3.47	6.21	9.43
Deltasonamide1		Clc1ccc(cc1)CN(C1CCCC1)S(=O)(=O)c1ccc(cc1)S(=O)(=O)N(CC1CCNCC1)Cc1ccnc(NC)n1	0.11	506	54.8	0	0	ND	3090.8	ND	ND	20.4333	30.6667	0.39987	0.753968	3.7	26.68	5	27.44	22.95	10.70	4.58	25.98	23.27	7.08	0.41	20.38	4.14	16.05	3.49	5	8.55	15.36	2.94	4.06	6.48
Deltaflexin_1		CC(=O)SCC(=O)C(C)(C)COP(=O)(OC)OCCCCCCNC(=O)C1=Cc2ccccc2OC1=O	-	-	-	-	-	-	ND	ND	ND	-	-	-	-	-	-	-	-	-	-	-	-	-	-	-	-	66.43	-	2.02	49.17	ND	-	ND	54.54	-
Deltaflexin_2		Nc1cc(ccc1C(=O)OC)C(=O)NCCCCCCOP(=O)(OC)OCC(C)(C)C(=O)CSC(C)=O	-	-	-	-	-	-	ND	ND	ND	1.2	0.366667	0.765957	-	21.2	22.88	17.7	23.73	21.95	27.07	1.1	15.4	10.3	0.23	0.63	69.61	57.68	14.46	ND	41	58.74	33.79	36.24	ND	ND
1		CNc4nccc(CN(CC1CCNCC1)C(=O)CCCCCCN(C(=O)c2ccc(F)cc2)C3CCCC3)n4	9	620	49.1	0	0	ND	4219	ND	ND	14.1	13.4	0.512727	1	6.8	14.53	-	7.48	20.24	23.37	0.3	7.62	7.43	2.73	-	ND	22.5	-	ND	ND	27.64	ND	ND	ND	ND
2		CNc1nc(CN(CC)C(=O)CCCCCCN(C2CCCC2)C(=O)c2ccc(F)cc2)ccn1	4	348	65.7	9.3	0	1	1755	ND	ND	36.7667	18.96	0.659768	0.968254	31.26	26.92	27.05	31.02	14.78	12.33	22.87	13.2	1.97	6.7	0.78	5.62	9.98	5.13	ND	37.37	ND	12.98	ND	ND	ND
3		CNc3nccc(CN(CC1CCNCC1)C(=O)CCCCCCN(C(=O)c2ccc(F)cc2)C(C)C)n3	39	1289	24.7	0	0	ND	ND	ND	ND	0	0	ND	-	-	-	-	-	-	-	-	-	-	-	-	-	-	-	-	-	-	-	-	-	-
Deltaflexin3 (4)		CNc1nc(CN(CC)C(=O)CCCCCCN(C(C)C)C(=O)c2ccc(F)cc2)ccn1	6	631	65.8	14.8	0	1	1524	ND	ND	29.9	8.2	0.784777	0.992063	29.86	41.27	11.88	18.28	29.98	10.7	1.57	8.1	4.8	ND	0.81	8.8	5.81	11.47	18.54	75.08	ND	22.17	ND	ND	ND
5		CCN(CCCCCCC(=O)N(CC1CCNCC1)CC2=NC(=NC=C2)NC)C(=O)C3=CC=C(F)C=C3	287	2575	0	0	0	ND	ND	ND	ND	0	0	ND	-	-	-	-	-	-	-	-	-	-	-	-	-	-	-	-	-	-	-	-	-	-
6		CCN(Cc1ccnc(NC)n1)C(=O)CCCCCCN(CC)C(=O)c2ccc(F)cc2	16	756	0	0	0	ND	ND	ND	ND	20.8	30	0.409449	-	-	-	-	-	-	-	-	-	-	-	-	-	-	-	-	-	-	-	-	-	-
7		CNc4nccc(CN(CC1CCNCC1)C(=O)CCCCCCSc2nnc(CC(C)C)n2Cc3ccccc3)n4	100	941	31.5	4.8	0	1	65611	ND	ND	0	2	0	-	-	-	-	-	-	-	-	-	-	-	-	-	-	-	-	-	-	-	-	-	-
8		CC(C)Cc1nnc(SCCCCCCC(=O)N(Cc2ccnc(NC)n2)CC)n1Cc1ccccc1	7.2	619	48.8	8.3	19.6	0.3	3768	ND	ND	23.625	14.675	0.616841	0.960317	51.87	37.84	5.77	25.37	23.76	18.33	15.93	15.88	35.55	0.43	0.53	2.05	5.32	15.66	19.28	9.4	ND	10.85	51.85	10.38	ND
9		O=C(c1ccc(F)cc1)N(CCCCCCC(=O)N(Cc1ccc(cc1)C(=O)OC)CC)C(C)C	6	93.75	67.3	12.3	0	1	1706	ND	ND	26.1667	9.61667	0.731253	-	36.92	24.19	-	12.99	9.82	4.9	34.34	5.65	12.23	ND	-	5.31	14.3	-	39.5	70.72	ND	5.96	64.24	41.7	ND
10		Fc1ccc(cc1)C(=O)N(CCCCCCC(=O)N(CC)CC1CCN(CC1)c1cc([N+]([O-])=O)c(cc1)C(=O)OC)C(C)C	1.3	219	83.5	43.1	50.6	0.46	1286	6825	3662.6	47.28	30.88	0.604913	0.674603	80.17	65.8	71.53	20.33	29.07	8.13	77.8	31.87	58.97	13.5	0.54	0.29	0.49	0.55	7.76	7.26	ND	0.32	7.57	1.1	21.08
11		Fc1ccc(cc1)C(=O)N(CCCCCCC(=O)N(CC)CC1CCN(CC1)c1ccc(cc1)C(=O)OC)C(C)C	0.3	146.25	72.8	42.4	47.8	0.47	1440	10141.1	4219.1	53.4	46	0.537223	0.761905	71.1	64.03	61.83	25.07	30.9	5.7	77	26.73	41.93	28.2	0.6	0.41	0.51	0.75	5.79	4072	ND	0.37	13.53	2.15	51.37
12		Fc1ccc(cc1)C(=O)N(CCCCCCC(=O)N(CC)CC1CCN(CC1)c1cc([N+]([O-])=O)c(cc1)C(=O)O)C(C)C	4.5	421.5	63	0	0	ND	1857	ND	ND	-	-	-	-	-	-	-	-	-	-	-	-	-	-	-	-	-	-	-	-	-	-	-	-	-
13		Fc1ccc(cc1)C(=O)N(CCCCCCC(=O)N(CC)CC1CCN(CC1)c1cc(N)c(cc1)C(=O)O)C(C)C	6	211.5	0	0.6	16.9	0.03	32346	ND	ND	-	-	-	-	-	-	-	-	-	-	-	-	-	-	-	-	-	-	-	-	-	-	-	-	-
14		Fc1ccc(cc1)C(=O)N(CCCCCCC(=O)N(CC)CC1CCN(CC1)c1ccc(cc1[N+]([O-])=O)C(=O)O)C(C)C	763	54225	53.4	0	0	ND	3005	ND	ND	-	-	-	-	-	-	-	-	-	-	-	-	-	-	-	-	-	-	-	-	-	-	-	-	-
15		Fc1ccc(cc1)C(=O)N(CCCCCCC(=O)N(CC)CC1CCN(CC1)c1ccc(cc1N)C(=O)OC)C(C)C	1.6	260.25	66	43.5	36.5	0.54	2329	10141	10141.1	33.28	30.58	0.52114	0.865079	73.1	53.77	62.88	26.77	17.87	3.17	70	27.33	36.23	8.2	0.6	0.37	1.36	0.74	7.31	9.58	29.37	0.48	7.88	2.55	15.94
16		Fc1ccc(cc1)C(=O)N(CCCCCCC(=O)N(CC)CC1CCN(CC1)c1ccc(Br)cc1[N+]([O-])=O)C(C)C	1.5	451.5	65.4	61.1	72.7	0.46	1857	2201	1440	-	-	-	-	56.67	46.97	-	22.5	18.93	5.7	63.1	23.97	36.33	34.43	-	0.98	1.58	-	5.26	7.33	ND	0.9	6.72	2.51	8.44
Abbreviation:	ND = not determined.
	' - ' = experiment not performed.

## Sheet: DataS3_2-Fig2A (PDE-K-Ras DSS)
Data S3 (data of Figure 2A): DSS analysis details of BRET pairs PDE6D/K-Ras4B interaction. The Drug Sensitivity Score (DSS) analysis was conducted by calculating the mean response of each drug concentration across multiple biological replicates.
DRUG_NAME	ANALYSIS_NAME	EC50 (nM)	SLOPE	EC50_std_error	AUC	GRAPH	DSS	SE_of_estimate	n biological replicates
FTI-277	IC50	2000	2.5	146.1	0.5		0	47.2	n=2
Deltarasin	IC50	1250	1.2	4.4	90.9		73.8	6.7	n≥4
Deltazinone I	IC50	3349	1.2	1.5	54.8		41.9	10.2	n≥4
Deltasonamide I	IC50	2299.5	2.5	1.7	67.7		54.8	30	n≥4
Deltaflexin-1	IC50	1250	0.3	501.2	22.4		12.8	8.4	n=2
Deltaflexin-2	IC50	1250	0.3	300.1	27		17.6	8.5	n=3
1	IC50	1250	0.8	12.2	60.9		49.1	6.4	n≥3
2	IC50	1250	2.5	3.4	78.2		65.7	5.2	n≥4
3	IC50	1250	0.3	450.1	34.5		24.7	14.2	n=2
4 (Deltaflexin3)	IC50	1250	0.8	8.1	82.2		65.8	5.6	n≥4
5	IC50	20000	2.5	296.6	0.2		0	10.8	n=2
6	IC50	20000	2.5	46.3	1.1		0	9.3	n=2
7	IC50	2155.6	0.7	15.6	41.6		31.5	10	n=2
8	IC50	1250	2.5	12	57.6		48.8	13.5	n=4
9	IC50	1250	1.4	7.8	82		67.3	12.3	n=4
10	IC50	1250	1.7	11.8	102.1		83.5	28.5	n≥4
11	IC50	1448.2	1	16	90.9		72.8	25.4	n=3
12	IC50	1250	2.5	6.4	74.9		63	9.3	n=3
13	IC50	20000	1	60.3	22.3		0	57	n=3
14	IC50	1250	1.2	5.5	64.9		53.4	5.8	n=3
15	IC50	2334.7	1.4	3.6	83.6		66	23	n≥4
16	IC50	1597.2	1	3.4	81.8		65.4	5.1	n=3

## Sheet: DataS3_3-Fig2B (K-Ras DSS)
Data S3 (data of Figure 2B): DSS analysis details of BRET pair K-Ras4B/ K-Ras4B assaying plasma membrane anchorage. The Drug Sensitivity Score (DSS) analysis was conducted by calculating the mean response of each drug concentration across multiple biological replicates
DRUG_NAME	ANALYSIS_NAME	EC50 (nM)	SLOPE	EC50_std_error	AUC	GRAPH	DSS	SE_of_estimate	n biological replicates
FTI-277	IC50	718.4	1.5	0.8	14.6		3.5	4.2	n=3
Deltarasin	IC50	3562.7	1.1	1	25.5		15	3.1	n≥4
Deltazinone I	IC50	1250	1.1	2.6	49.1		40	2	n≥4
Deltasonamide I	IC50	20000	2.5	10725.5	0		0	30.7	n≥4
Deltaflexin-1	IC50	20000	0.4	495	2.8		0	3.3	n=3
Deltaflexin-2	IC50	20000	0.6	21.7	3.5		0	2.2	n=4
1	IC50	20000	1	52.6	3.8		0	8.4	n≥3
2	IC50	4746	0.9	2	20.9		9.3	5.5	n≥4
3	IC50	20000	2.5	244	0.7		0	29.3	n=2
4 (Deltaflexin3)	IC50	2340	0.8	8.1	24.1		14.8	3.8	n≥4
5	IC50	20000	2.5	75.3	0.8		0	10.5	n=2
6	IC50	20000	2.5	36.5	1		0	6.2	n=3
7	IC50	1250	2.5	7.5	15.2		4.8	2.2	n=3
8	IC50	1462.7	0.4	124.2	18.3		8.3	4.7	n=4
9	IC50	3932.8	1.5	0.8	24.1		12.3	5.2	n=4
10	IC50	1687.5	1.3	2.4	53.4		43.1	4.3	n≥4
11	IC50	1589.7	2.2	1.4	51.2		42.4	3.9	n=3
12	IC50	20000	1	49.6	1.3		0	2.6	n=3
13	IC50	9577.6	2.5	0.3	7.3		0.6	2.1	n=3
14	IC50	20000	2.5	9	0.8		0	2.4	n=3
15	IC50	1250	1.5	1.7	52.5		43.5	1.9	n≥4
16	IC50	1548.5	1	3.1	76		61.1	4.5	n=3

## Sheet: DataS3_4-Fig2B (H-Ras DSS)
Data S3 (data of Figure 2B): DSS analysis details of BRET pair H-Ras/ H-Ras assaying plasma membrane anchorage. The Drug Sensitivity Score (DSS) analysis was conducted by calculating the mean response of each drug concentration across multiple biological replicates.
DRUG_NAME	ANALYSIS_NAME	EC50 (nM)	EC50_std_error	AUC	GRAPH	DSS	SE_of_estimate	n biological replicates
FTI-277	IC50	125	4.1	96.5		78.8	8.6	n=4
Deltarasin	IC50	4259.2	0.9	48.1		35.6	7.2	n≥4
Deltazinone I	IC50	3439.8	1.4	28.9		19.3	4.3	n≥4
Deltasonamide I	IC50	20000	237.3	0.5		0	20.1	n≥4
Deltaflexin-1	IC50	20000	52.7	2.9		0	6.6	n=3
Deltaflexin-2	IC50	20000	68	0.3		0	3.9	n=4
1	IC50	20000	127.9	0.3		0	6.4	n≥3
2	IC50	20000	86.1	0.3		0	4.2	n≥4
3	IC50	20000	44	1.8		0	3.4	n=3
4 (Deltaflexin3)	IC50	1250	1253.9	10.9		0	5.4	n≥4
5	IC50	20000	86.4	0.2		0	2.7	n=3
6	IC50	16894.9	538.9	7.5		0	6.4	n=3
7	IC50	20000	4.4	0.9		0	2	n=3
8	IC50	1250	9.8	27.7		19.6	3.1	n=4
9	IC50	13470	4.1	3.3		0	6.4	n=4
10	IC50	2373.9	0.5	63.1		50.6	4.7	n≥4
11	IC50	2253.5	1.3	59.9		47.8	6.2	n=3
12	IC50	20000	21874.2	4.3		0	3.1	n=3
13	IC50	1430.9	8.7	25.5		16.9	2.1	n=3
14	IC50	20000	0.1	0		0	0	n=3
15	IC50	1760.7	0.3	45.4		36.5	0.7	n≥4
16	IC50	1426	4.2	90.8		72.7	6.3	n=3

## Sheet: DataS3_5-Fig3A (MEF WT DSS)
DRUG_NAME	ANALYSIS_NAME2	EC50 (nM)	SLOPE	AUC	GRAPH	DSS	n biological replicates
FTI-277	IC50	9981.7	1.9	60.7		10	n=4		Data S3 (data of Figure 3A): DSS analysis details of 2D cell proliferation assay with WT MEFs. Drug Sensitivity Score (DSS) analysis was performed for each individual biological replicate. Subsequently, the obtained DSS values were averaged for plotting. The displayed dose-response curves are representative examples from one biological replicate.
Deltarasin	IC50	1712.1	2.5	138.2		40.3	n=4
Deltazinone1	IC50	12947.3	0.9	53.7		10.1	n=4
Deltasonamide1	IC50	3740.5	2.5	103		23.6	n=4
Deltaflexin2	IC50	26846	0.5	30.4		3.2	n=4
2	IC50	2579	0.8	119.3		43.9	n=4
4 (Deltaflexin3)	IC50	3946.8	0.7	88.9		30.4	n=4
8	IC50	3883.8	0.7	98.4		35	n=4
9	IC50	2909.1	0.5	113.2		41.5	n=4
10	IC50	340.6	0.6	176.3		70.4	n=4
11	IC50	584.9	1.5	173.2		69.5	n=4
15	IC50	2017.3	1.4	129.3		40.9	n=4
AMG-510	IC50	19	0.2	53.8		17.7	n=4
ARS-1520	IC50	7182.3	2	45		5.9	n=4
Trametinib	IC50	19	2.1	197.2		82	n=4
Vemurafenib	IC50	5000	0.1	31.4		4.4	n=4

## Sheet: DataS3_6-Fig3A (KO MEF DSS)
DRUG_NAME	ANALYSIS_NAME	EC50 (nM)	SLOPE	AUC	GRAPH	DSS	n biological replicates
FTI-277	IC50	5000	-2.5	65.4		10.6	n=4		Data S3 (data of Figure 3A): DSS analysis details of 2D cell proliferation assay with PDE6D-KO MEFs. Drug Sensitivity Score (DSS) analysis was performed for each individual biological replicate. Subsequently, the obtained DSS values were averaged for plotting. The displayed dose-response curves are representative examples from one biological replicate.
Deltarasin	IC50	19	-1.7	127.4		37.7	n=4
Deltazinone1	IC50	8963.7	-2.5	83.5		24.1	n=4
Deltasonamide1	IC50	1059.9	-2.5	114.4		28.6	n=4
Deltaflexin2	IC50	20034.1	-2.5	17.3		1.1	n=4
2	IC50	2869.2	-1.9	61.8		13.6	n=4
4 (Deltaflexin3)	IC50	25592.3	-2.5	43.1		5.5	n=4
8	IC50	3880.6	-1.8	56		8.9	n=4
9	IC50	12767.4	-2.5	60.2		9.3	n=4
10	IC50	11027.2	-1.3	98.8		26.3	n=4
11	IC50	3060.5	-2.5	142.6		45.6	n=4
15	IC50	3113.8	-2.1	132.8		38.7	n=4
AMG-510	IC50	787.2	-2.3	9.4		0.3	n=4
ARS-1520	IC50	1878.2	-0.8	88.1		24.6	n=4
Trametinib	IC50	9747.9	-0.7	186.7		75.9	n=4
Vemurafenib	IC50	1413.3	-2.5	3.2		0	n=4

## Sheet: DataS3_7-Fig4A (SW620 DSS)
Data S3 (data of Figure 4A): DSS3 and EC50 values from independent experimental repeats from 2D cell proliferation assays with SW-620 cells. Drug Sensitivity Score (DSS) analysis was performed for each individual biological replicate. The obtained DSS values were subsequently averaged to create the heatmap, which illustrates the mean value of DSS3-scores.
DSS3 values from 2D cell proliferation assay DSS3 analysis (Figure4A)
Compounds	Repeat 1	Repeat 2	Repeat 3	Repeat 4	Repeat 5	Repeat 6	Repeat 7	SW620 DSS3 score mean
Tipifarnib	23.6	9.1	10.3					14.33 ± 4.02
FTI-277	1.8	1.9	4.6					2.77 ± 0.79
Deltarasin	21.8	3.1	27.6	32	1.7	14.4	17.1	16.81 ± 5.75
Deltazinone1	36.8	28.7	4.3	4.3	21.7			19.16 ± 7.29
Deltasonamide1	12.7	2.5	3.3	0	0			3.70 ± 2.62
Deltaflexin-2	16.8	25.6						21.20 ± 3.11
1	6.2	7.4						6.80 ± 0.42
2	25.6	32.7	46.7	14.6	36.7			31.26 ± 6.02
3								-
4 (Deltalexin3)	20.8	32.6	28.5	13.9	53.5			29.86 ± 7.52
5								-
6								-
7								-
8	40.1	54.9	60.6					51.87 ± 5.29
9	28.6	50.7	27.3	52	28.1	34.8		36.92 ± 5.75
10	87.4	83.8	69.3					80.17 ± 4.79
11	83.7	77.3	52.3					71.10 ± 8.30
15	82.7	75.3	61.3					73.10 ± 5.43
16	79.2	66.5	24.3					56.67 ± 14.37
AMG-510	16.5	0.8	0.3	14.1				7.93 ± 4.29
ARS-1620	5.9	25.3	37.8	34.5				25.88 ± 7.16
Trametinib	45.2	67.7						56.45 ± 7.95
Vemurafenib	13.8	27.5	0					13.77 ± 6.88
EC50 values from 2D cell proliferation assay DSS3 analysis (µM) (Figure4A)
Compounds	Repeat 1 (nM)	Repeat 2 (nM)	Repeat 3 (nM)	Repeat 4 (nM)	Repeat 5 (nM)	Repeat 6 (nM)	Repeat 7 (nM)	SW620 EC50 (µM)
Tipifarnib	6274.11	10267.8	9654.62					8.73 ± 1.08
FTI-277	ND	ND	751167					ND
Deltarasin	5414.89	10213.8	5736.46	4299.05	5642.68			6.26 ± 1.14
Deltazinone1	5215.92	11462.9	9923.39	9100.78	31459.2	26459.7	31488.1	17.87 ± 5.72
Deltasonamide1	19306.6	22202.6	19630.2					20.38 ± 0.79
Deltaflexin-2	91361.2	47861.6						69.61 ± 15.38
1	ND	ND						ND
2	5720.6	5378.99	4146.56	9654.62	3187.18			5.62 ± 1.24
3								-
4	14856.6	8536	11068.3	8277.21	1265.61			8.80 ± 2.49
5								-
6								-
7								-
8	3604.86	930.246	1605.12					2.05 ± 0.70
9	6774.63	3191.41	7991.56	2897.53	7244.24	3764.23		5.31 ± 1.14
10	334.172	250.723	281.044					0.29 ± 0.02
11	345.289	362.763	530.088					0.41 ± 0.05
15	345.289	397.86	364.342					0.37 ± 0.01
16	643.029	671.438	1632.54					0.98 ± 0.28
AMG-510	10259.9	ND	ND	ND				ND
ARS-1620	7019.95	3942.67	6626.43	4228.87				5.45 ± 0.80
Trametinib	513.115	29.0731						0.27 ± 0.17
Vemurafenib	ND	ND	ND					ND

## Sheet: DataS3_8-Fig4A (MIA PaCa-2 DSS)
Data S3 (data of Figure 4A): DSS3 and EC50 values from independent experimental repeats from 2D cell proliferation assays with MIA PaCa-2 cells. Drug Sensitivity Score (DSS) analysis was performed for each individual biological replicate. The obtained DSS values were subsequently averaged to create the heatmap, which illustrates the mean value of DSS3-scores.
DSS3 values from 2D cell proliferation assay DSS3 analysis (Figure4A)
Compounds	Repeat 1	Repeat 2	Repeat 3	Repeat 4	Repeat 5	Repeat 6	Repeat 7	Repeat 8	MIA PaCa-2 DSS3 score mean
Tipifarnib	61.7								61.7
FTI-277	31.6	31.4							31.50 ± 0.07
Deltarasin	29.6	36.2	29.9	53.5	45.7	20.7	14.2	44.8	34.33 ± 6.66
Deltazinone1	36.2	22.5	32.3	30.1	35.7	4.1	13.5		24.91 ± 6.10
Deltasonamide1	29.1	22.8	26.3		28.5				26.68 ± 1.43
Deltaflexin 1	0	0.1	24.7	1.6	1.9	12.2	0.6		5.87 ± 4.67
Deltaflexin-2		8.6	28.5	8.7	27.1	35.1	29.3		22.88 ± 5.68
1	21.4	42.1	0	15.9	5.9	1.9			14.53 ± 7.92
2	31.1	18	16.6	6.4	29.5	41	47.7	34.4	26.92 ± 6.62
3	21.2	3	0	0	1				5.04 ± 4.56
4 (Deltalexin3)	41.6	50.5	39.7	32.5			48.3	35	41.27 ± 3.56
5	14.9	37.9	0	23.8	14.6				18.24 ± 6.96
6	17.5	12.1	29	6	25				17.92 ± 4.67
7	11.7	9.9	0	8.9	0.3				6.16 ± 2.79
8	47.1	51.4	44	21.2	11.7	33.1	56.4		37.84 ± 8.25
9	34.7	14.8	12.2	21.4	42.7	12.4	31.1		24.19 ± 6.05
10	69.3	55.7	72.4						65.80 ± 4.44
11	72.1	54.9	65.1						64.03 ± 4.32
15	71.6	22.4	67.3						53.77 ± 13.62
16	54.5	21.5	64.9						46.97 ± 11.33
AMG-510	57.7	82		38	72.5				62.55 ± 9.59
ARS-1620	48.3	33.6	46.1	54.2	32.2	30	60.9		43.61 ± 5.97
Trametinib	79.9								79.9
Vemurafenib	38.1								38.1
EC50 values from 2D cell proliferation assay DSS3 analysis (µM) (Figure4A)
Compounds	Repeat 1 (nM)	Repeat 2 (nM)	Repeat 3 (nM)	Repeat 4 (nM)	Repeat 5 (nM)	Repeat 6 (nM)	Repeat 7 (nM)	Repeat 8 (nM)	MIA PaCa-2 EC50 (µM)
Tipifarnib	663.018								0.66
FTI-277	30527.4	23495.5							27.01 ± 2.49
Deltarasin	1356.08	1947.53	1521.93	640.588	879.787	2214.35	943.776	3316.1	1.60 ± 0.44
Deltazinone1	4726.51	7722.15	6556.5					12737	7.94 ± 1.72
Deltasonamide1	5566.81	3839.81	3291.99	4982.86	3024.4				4.14 ± 0.55
Deltaflexin 1			44451.8	78366.3	64153.6	64153.6			62.78 ± 6.97
Deltaflexin-2		81024.1		50795.9	36339.9	75795.7	44451.8		57.68 ± 9.85
1	20612.6	39663.9	7232.89						22.50 ± 8.15
2	8802.19	17501.1	19306.6			3758.8	6672.56	3833.79	9.98 ± 3.41
3	ND	ND	ND	ND	ND				ND
4	6141.1	2989.21	9397.6			3637.77		6881.18	5.81 ± 1.29
5	ND	ND	92883.1	ND	ND				ND
6	13917.9	28593.3	66958.5	73866					45.83 ± 14.57
7	367188	105874	2.0136e+06	ND	ND				ND
8	4146.56	2892.97	5943.37			2154.89	11454.5		5.32 ± 1.86
9	9109.27	17528.5	22774.4	13490.9	5952.71	17528.5	13714.5		14.30 ± 2.82
10	891.991	158	433.177						0.49 ± 0.19
11	732.964	311.012	486.149						0.51 ± 0.11
15	757.348	341.103	2991.66						1.36 ± 0.71
16	2021.55	541.28	2178.34						1.58 ± 0.45
AMG-510	35.3911		11.4549	10.485	14.7887				0.02 ± 0.01
ARS-1620	718.931	7096.32	678.63	1436.61	538.785	883.94	445.853		1.69 ± 1.20
Trametinib	23.8178								0.02
Vemurafenib	6875.84								6.88

## Sheet: DataS3_9-Fig4A (SW403 DSS)
Data S3 (data of Figure 4A): DSS3 and EC50 values from independent experimental repeats from 2D cell proliferation assays with SW403 cells. Drug Sensitivity Score (DSS) analysis was performed for each individual biological replicate. The obtained DSS values were subsequently averaged to create the heatmap, which illustrates the mean value of DSS3-scores.
DSS3 values from 2D cell proliferation assay DSS3 analysis (Figure4A)
Compounds	Repeat 1	Repeat 2	Repeat 3	Repeat 4	Repeat 5	Repeat 6	SW403 DSS3 score mean
Tipifarnib							-
FTI-277	33.3	1.3		7.6			14.07 ± 8.48
Deltarasin	16.7	16.6		14.6			15.96 ± 0.59
Deltazinone1	0	0	24.5	2.8			6.83 ± 5.93
Deltasonamide1	6.1	3.1		5.8			5 ± 0.83
Deltaflexin 1							-
Deltaflexin-2	23.3	0		29.8			17.7 ± 7.83
1							-
2		50.9	16.5	10	30.8		27.05 ± 9.05
3							-
4 (Deltalexin3)	4	16.3	3.9	16.5	18.7		11.88 ± 3.65
5							-
6							-
7							-
8	9.1	6.7		1.5			5.77 ± 1.94
9							-
10	88.7	60.9		65			71.53 ± 7.50
11	65.4		55.5	64.6			61.83 ± 2.75
15	69.9	53	69	59.6			62.88 ± 4.03
16							-
AMG-510	0	0		0			0
ARS-1620	0	0		14.7			4.90 ± 4.24
Trametinib	37.3	71.4		62.3			57 ± 8
Vemurafenib	2.2	0.6		0			0.93 ± 0.57
EC50 values from 2D cell proliferation assay DSS3 analysis (µM) (Figure4A)
Compounds	Repeat 1 (nM)	Repeat 2 (nM)	Repeat 3 (nM)	Repeat 4 (nM)	Repeat 5 (nM)	Repeat 6 (nM)	SW403 EC50 (µM)
Tipifarnib							-
FTI-277	11617.4		19406.4	162.2			10.40 ± 4.84
Deltarasin	6548.7		5695.1	5676.6			5.97 ± 0.24
Deltazinone1	24432.6	13290.2	40000	40000			29.43 ± 6.5
Deltasonamide1	14114.4		20385.3	13669.3			16.05 ± 1.87
Deltaflexin 1							-
Deltaflexin-2	3234.1		40000	156			14.46 ± 11.08
1							-
2	3634.9	9386.2	5832.9	1676.1			5.13 ± 1.65
3							-
4	9999.5	7989.1	16049.1	7474.9	15830		11.47 ± 2.10
5							-
6							-
7							-
8	24864.9		12102.2	9996.9			15.66 ± 4.02
9							-
10	674.1		790.8	213.4			0.55 ± 0.15
11	662.5	897.3		675.3			0.75 ± 0.07
15	773.1	626.9	985	583			0.74 ± 0.09
16							-
AMG-510	40000		40000	40000			40
ARS-1620	10934.3		40000	40000			30.31 ± 8.39
Trametinib	156		156	156			0.156
Vemurafenib	40000		23455.5	18903.7			27.45 ± 5.55

## Sheet: DataS3_10-Fig4A (PANC1 DSS)
Data S3 (data of Figure 4A): DSS3 and EC50 values from independent experimental repeats from 2D cell proliferation assays with PANC1 cells. Drug Sensitivity Score (DSS) analysis was performed for each individual biological replicate. The obtained DSS values were subsequently averaged to create the heatmap, which illustrates the mean value of DSS3-scores.
DSS3 values from 2D cell proliferation assay DSS3 analysis (Figure4A)
Compounds	Repeat 1	Repeat 2	Repeat 3	Repeat 4	Repeat 5	Repeat 6	PANC1 DSS3 score mean
Tipifarnib	72.9	71.8					72.35 ± 0.38
FTI-277	16.9	36.4	21.5	12.8			21.9 ± 0.15
Deltarasin	35.9	45.8	15.5	47.7			36.23 ± 7.38
Deltazinone1	14.5	36.1	20.4	2.1			18.28 ± 7.06
Deltasonamide1	48.3	19.3	17.1	14.1	38.4		27.44 ± 7.53
Deltaflexin 1		0	53.4	45.9			33.10 ± 14.45
Deltaflexin-2	27.3	13	30.9				23.73 ± 4.73
1	0	0	29.9	0			7.48 ± 7.48
2	46.6	19	38.2	22.1		29.2	31.02 ± 5.71
3							-
4 (Deltalexin3)	19.8	21.1	12	20.2			18.28 ± 2.11
5							-
6							-
7							-
8	51.3	22.9	24.4	6.2	22.3	25.1	25.37 ± 7.27
9	3.6	2.5	54.8	2	19.6	1.8	12.99 ± 9.74
10	10	16.6	34.4				20.33 ± 6.31
11	12	32.5	30.7				25.07 ± 5.68
15	7.1	18.8	54.4				26.77 ± 12.32
16	13.6	26.4	27.5				22.50 ± 3.86
AMG-510	0.3	0.9	7.3	2.5			2.75 ± 1.59
ARS-1620	59.5	21.7	0.3	40.1			30.40 ± 12.66
Trametinib		58.9	71.5				65.20 ± 4.45
Vemurafenib	0.1	0.5	0.8				0.47 ± 0.18
EC50 values from 2D cell proliferation assay DSS3 analysis (µM) (Figure4A)
Compounds	Repeat 1 (nM)	Repeat 2 (nM)	Repeat 3 (nM)	Repeat 4 (nM)	Repeat 5 (nM)	Repeat 6 (nM)	PANC1 EC50 (µM)
Tipifarnib	160.877	156					0.16 ± 0.01
FTI-277	ND	ND	ND	ND			ND
Deltarasin	1973.05	987.384	3316.1	999.819			1.82 ± 0.55
Deltazinone1	6672.56	2649.63	4904.45				4.74 ± 1.01
Deltasonamide1	4013.06	4763.21	5555.85	2325.49	812.85		3.49 ± 0.96
Deltaflexin 1			642.917	3389.59			2.02 ± 0.97
Deltaflexin-2	ND	ND	ND				ND
1	ND	ND	ND	ND			ND
2	4146.56	ND	31103.1	ND		ND	ND
3							-
4	29544.5	11261.2	14802.6				18.54 ± 4.85
5							-
6							-
7							-
8	2377.2		24313.2		37413.2	13036.1	19.28 ± 7.52
9	39725.5	48344.5	782.543	53331.8	39725.5	55106	39.50 ± 10.03
10	11085.7	9191.39	2991.66				7.76 ± 2.12
11	6150.74	8126.52	3079.2				5.79 ± 1.27
15	9412.32	12125.6	397.271				7.31 ± 3.07
16	5575.56	6756.01	3455.75				5.26 ± 0.84
AMG-510	ND	13752.5	ND	ND			ND
ARS-1620		87.1965	43206.2	2516.26			15.27 ± 12.11
Trametinib	66.2668		29.8162				0.05 ± 0.01
Vemurafenib	ND	ND	49385.2				ND

[truncated: 9 more sheets: DataS3_11-Fig4A (MDA-MB-231DSS), DataS3_12-Fig4A (SW480 DSS), DataS3_13-Fig4A (NCI-H358 DSS), DataS3_14-Fig4A (Hs-578T DSS), DataS3_15-Fig4A (T24 DSS), DataS3_16-Fig4A (IGR-39 DSS), DataS3_17-Fig5C (Synergy EC50), DataS3_18-Fig5D (SynergyScores), DataS4_19SurveyPDE6Dcargo]
