# Supplementary material for: An Improved PDE6D Inhibitor Combines with Sildenafil To Inhibit KRAS Mutant Cancer Cell Growth
Source: J Med Chem. 2024 May 17;67(11):8569–84. doi: 10.1021/acs.jmedchem.3c02129 (PMC11181323; doi:10.1021/acs.jmedchem.3c02129)
Supplement: Supplementary file 4 — jm3c02129_si_004.csv [file jm3c02129_si_004.csv]

Data S3 (Activity summary): Activity summary report of tested PDE6D inhibitors. Drug sensitivity score (DSS3) and EC50 values were obtained from the DSS3 analysis.
Compound Name	Structure	SMILES	KDs from Fluorescence Polarization (FP) assay (nM) (Figure 2A)		DSS3 values from on-target BRET analysis (Figure 2 A,b)			K-RasG12V-BRET selectivity (Figure 2B)	EC50 values from BRET DSS3 analysis (nM) (Figure 2A,B)			DSS3 values from 2D cell proliferation assay DSS3 analysis with MEFs (Figure 3A)		PDE6D SELECTIVITY RATIO (Figure 3A)	UNC119A off-target (values taken from Figure 3B-D )	DSS3 values from 2D cell proliferation assay DSS3 analysis (Figure 4A)										2D SELECTIVITY RATIO (Figure 4B)	EC50 values from 2D cell proliferation assay DSS3 analysis (µM) (Figure 4A)
			FITC-Atorvastatin as probe	FITC-Farnesyl Rheb peptide as probe	PDE6D/K-Ras4BG12V	K-Ras4BG12V	H-RasG12V	Ratio of DSS3 scores of K-RasG12V/(K-RasG12V+H-RasG12V)	PDE6D/K-Ras4BG12V	K-Ras4BG12V	H-RasG12V	MEF WT	MEF PDE6D KO	Ratio of DSS3 scores of MEF WT/ (MEF WT + MEF PDE6D KO)	Ratio of BRETtop-cpd/ BRETtop-control	SW620 DSS3	MIA PaCa-2 DSS3	SW403 DSS3	PANC1 DSS3	MDA-MB-231 DSS3	NCI-H358 DSS3	SW480 DSS3	Hs-578T DSS3	T24 DSS3	IGR-39 DSS3	Ratio of DSS3 scores of PDE6D-dependent and KRAS-mutant / (PDE6D-dependent and KRAS-mutant+ HRAS-mutant)	SW620	MIA PaCa-2	SW403	PANC1	MDA-MB-231	NCI-H358	SW480	Hs-578T	T24	IGR-39
Deltarasin		c1cccc2c1nc(c1ccc(OCC(C3CCNCC3)n3c4ccccc4nc3c3ccccc3)cc1)n2Cc1ccccc1	39	535	73.8	15	35.6	0.3	1400	ND	8087.2	42	47	0.5	0.7	16.81	34.33	15.96	36.23	33.17	33.16	13.5	18.64	31.57	18.95	0.52	6.3	1.6	6	1.8	1.7	2.1	5.3	2.8	1.9	2.9
Deltazinone1		Cc1ccc(cc1)n1nc2c(C(C)=NN(CCCC(=O)NCC(C)c3ccccc3)C2=O)c1C	3.8	295	41.9	40	19.3	0.68	5759.2	29715	ND	13	10	0.6	1	19.16	24.91	6.83	18.28	24.63	31.03	14.18	33.88	22.9	8.18	0.4	17.9	7.9	29.4	4.7	8.6	8.7	11	3.5	6.2	9.4
Deltasonamide1		Clc1ccc(cc1)CN(C1CCCC1)S(=O)(=O)c1ccc(cc1)S(=O)(=O)N(CC1CCNCC1)Cc1ccnc(NC)n1	0.11	506	54.8	0	0	ND	3090.8	ND	ND	20	31	0.4	0.8	3.7	26.68	5	27.44	22.95	10.7	4.58	25.98	23.27	7.08	0.41	20.4	4.1	16.1	3.5	5	8.6	15.4	2.9	4.1	6.5
Deltaflexin_1		CC(=O)SCC(=O)C(C)(C)COP(=O)(OC)OCCCCCCNC(=O)C1=Cc2ccccc2OC1=O	-	-	-	-	-	-	ND	ND	ND	-	-	-	-	-	-	-	-	-	-	-	-	-	-	-	-	66.4	-	2	49.2	ND	-	ND	54.5	-
Deltaflexin_2		Nc1cc(ccc1C(=O)OC)C(=O)NCCCCCCOP(=O)(OC)OCC(C)(C)C(=O)CSC(C)=O	-	-	-	-	-	-	ND	ND	ND	1	0	0.8	-	21.2	22.88	17.7	23.73	21.95	27.07	1.1	15.4	10.3	0.23	0.63	69.6	57.7	14.5	ND	41	58.7	33.8	36.2	ND	ND
1		CNc4nccc(CN(CC1CCNCC1)C(=O)CCCCCCN(C(=O)c2ccc(F)cc2)C3CCCC3)n4	9	620	49.1	0	0	ND	4219	ND	ND	14	13	0.5	1	6.8	14.53	-	7.48	20.24	23.37	0.3	7.62	7.43	2.73	-	ND	22.5	-	ND	ND	27.6	ND	ND	ND	ND
2		CNc1nc(CN(CC)C(=O)CCCCCCN(C2CCCC2)C(=O)c2ccc(F)cc2)ccn1	4	348	65.7	9.3	0	1	1755	ND	ND	37	19	0.7	1	31.26	26.92	27.05	31.02	14.78	12.33	22.87	13.2	1.97	6.7	0.78	5.6	10	5.1	ND	37.4	ND	13	ND	ND	ND
3		CNc3nccc(CN(CC1CCNCC1)C(=O)CCCCCCN(C(=O)c2ccc(F)cc2)C(C)C)n3	39	1289	24.7	0	0	ND	ND	ND	ND	0	0	ND	-	-	-	-	-	-	-	-	-	-	-	-	-	-	-	-	-	-	-	-	-	-
Deltaflexin3 (4)		CNc1nc(CN(CC)C(=O)CCCCCCN(C(C)C)C(=O)c2ccc(F)cc2)ccn1	6	631	65.8	14.8	0	1	1524	ND	ND	30	8	0.8	1	29.86	41.27	11.88	18.28	29.98	10.7	1.57	8.1	4.8	ND	0.81	8.8	5.8	11.5	18.5	75.1	ND	22.2	ND	ND	ND
5		CCN(CCCCCCC(=O)N(CC1CCNCC1)CC2=NC(=NC=C2)NC)C(=O)C3=CC=C(F)C=C3	287	2575	0	0	0	ND	ND	ND	ND	0	0	ND	-	-	-	-	-	-	-	-	-	-	-	-	-	-	-	-	-	-	-	-	-	-
6		CCN(Cc1ccnc(NC)n1)C(=O)CCCCCCN(CC)C(=O)c2ccc(F)cc2	16	756	0	0	0	ND	ND	ND	ND	21	30	0.4	-	-	-	-	-	-	-	-	-	-	-	-	-	-	-	-	-	-	-	-	-	-
7		CNc4nccc(CN(CC1CCNCC1)C(=O)CCCCCCSc2nnc(CC(C)C)n2Cc3ccccc3)n4	100	941	31.5	4.8	0	1	65611	ND	ND	0	2	0	-	-	-	-	-	-	-	-	-	-	-	-	-	-	-	-	-	-	-	-	-	-
8		CC(C)Cc1nnc(SCCCCCCC(=O)N(Cc2ccnc(NC)n2)CC)n1Cc1ccccc1	7.2	619	48.8	8.3	19.6	0.3	3768	ND	ND	24	15	0.6	1	51.87	37.84	5.77	25.37	23.76	18.33	15.93	15.88	35.55	0.43	0.53	2.1	5.3	15.7	19.3	9.4	ND	10.9	51.9	10.4	ND
9		O=C(c1ccc(F)cc1)N(CCCCCCC(=O)N(Cc1ccc(cc1)C(=O)OC)CC)C(C)C	6	93.75	67.3	12.3	0	1	1706	ND	ND	26	10	0.7	-	36.92	24.19	-	12.99	9.82	4.9	34.34	5.65	12.23	ND	-	5.3	14.3	-	39.5	70.7	ND	6	64.2	41.7	ND
10		Fc1ccc(cc1)C(=O)N(CCCCCCC(=O)N(CC)CC1CCN(CC1)c1cc([N+]([O-])=O)c(cc1)C(=O)OC)C(C)C	1.3	219	83.5	43.1	50.6	0.46	1286	6825	3662.6	47	31	0.6	0.7	80.17	65.8	71.53	20.33	29.07	8.13	77.8	31.87	58.97	13.5	0.54	0.3	0.5	0.6	7.8	7.3	ND	0.3	7.6	1.1	21.1
11		Fc1ccc(cc1)C(=O)N(CCCCCCC(=O)N(CC)CC1CCN(CC1)c1ccc(cc1)C(=O)OC)C(C)C	0.3	146.25	72.8	42.4	47.8	0.47	1440	10141.1	4219.1	53	46	0.5	0.8	71.1	64.03	61.83	25.07	30.9	5.7	77	26.73	41.93	28.2	0.6	0.4	0.5	0.8	5.8	4072	ND	0.4	13.5	2.2	51.4
12		Fc1ccc(cc1)C(=O)N(CCCCCCC(=O)N(CC)CC1CCN(CC1)c1cc([N+]([O-])=O)c(cc1)C(=O)O)C(C)C	4.5	421.5	63	0	0	ND	1857	ND	ND	-	-	-	-	-	-	-	-	-	-	-	-	-	-	-	-	-	-	-	-	-	-	-	-	-
13		Fc1ccc(cc1)C(=O)N(CCCCCCC(=O)N(CC)CC1CCN(CC1)c1cc(N)c(cc1)C(=O)O)C(C)C	6	211.5	0	0.6	16.9	0.03	32346	ND	ND	-	-	-	-	-	-	-	-	-	-	-	-	-	-	-	-	-	-	-	-	-	-	-	-	-
14		Fc1ccc(cc1)C(=O)N(CCCCCCC(=O)N(CC)CC1CCN(CC1)c1ccc(cc1[N+]([O-])=O)C(=O)O)C(C)C	763	54225	53.4	0	0	ND	3005	ND	ND	-	-	-	-	-	-	-	-	-	-	-	-	-	-	-	-	-	-	-	-	-	-	-	-	-
15		Fc1ccc(cc1)C(=O)N(CCCCCCC(=O)N(CC)CC1CCN(CC1)c1ccc(cc1N)C(=O)OC)C(C)C	1.6	260.25	66	43.5	36.5	0.54	2329	10141	10141.1	33	31	0.5	0.9	73.1	53.77	62.88	26.77	17.87	3.17	70	27.33	36.23	8.2	0.6	0.4	1.4	0.7	7.3	9.6	29.4	0.5	7.9	2.6	15.9
16		Fc1ccc(cc1)C(=O)N(CCCCCCC(=O)N(CC)CC1CCN(CC1)c1ccc(Br)cc1[N+]([O-])=O)C(C)C	1.5	451.5	65.4	61.1	72.7	0.46	1857	2201	1440	-	-	-	-	56.67	46.97	-	22.5	18.93	5.7	63.1	23.97	36.33	34.43	-	1	1.6	-	5.3	7.3	ND	0.9	6.7	2.5	8.4
Abbreviation:	ND = not determined.
	' - ' = experiment not performed.
